# Supplementary material for: RBM4a-SRSF3-MAP4K4 Splicing Cascade Constitutes a Molecular Mechanism for Regulating Brown Adipogenesis
Source: Int J Mol Sci. 2018 Sep 6;19(9):2646. doi: 10.3390/ijms19092646 (PMC6163301; doi:10.3390/ijms19092646)
Supplement: Supplementary file 1 [file ijms-19-02646-s001.zip]

Archive with 1 entries (1 files):
- ijms-347217-SI.pdf
